# Supplementary material for: SELENOP modifies sporadic colorectal carcinogenesis and WNT signaling activity through LRP5/6 interactions
Source: J Clin Invest. 2023 Jul 3;133(13):e165988. doi: 10.1172/JCI165988 (PMC10313376; doi:10.1172/JCI165988)
Supplement: Supporting data values [file jci-133-165988-s039.xlsx]

## Sheet: Figure 1A
	Colon				Small intestine
	Mouse 1	Mouse 2	Mouse 3	Mouse 4	Mouse 1	Mouse 2	Mouse 3	Mouse 4
Selenof	36.128	24.819	28.839	34.785	19.124	1.505	24.612	20.633
Selenoh	3.212	5.132	5.957	10.881	2.862	4.341	2.888	1.739
Selenoi	1.143	1.027	1.102	1.018	4.965	2.767	3.115	6.775
Selenok	3.063	0.124	2.29	7.453	0.875	0.525	2.307	1.625
Selenom		4.667	6.162	5.793	1.131	0.966	1.195	0.74
Selenon		0.004	0.016	0.016	0.012	0.003	0.006	0.005
Selenoo	0.051	0.049	0.059	0.063	0.036	0.026	0.03	0.043
Selenop	19.948	17.954	12.28	20.699	163.438	93.222	135.664	190.607
Selenos	4.528	4.133	3.617	7.818	3.537	3.25	3.653	4.405
Selenot	3.97	4.078	3.598	5.861	3.137	3.733	4.3	4.802
Selenov
Selenow	3.868	3.459	3.017	4.37	6.31	4.499	4.743	5.056
Txnrd1	3.898	4.25	5.112	1.771	8.873	4.779	3.926	8.042
Txnrd2	0.188	0.138	0.18	0.164	0.245	0.163	0.187	0.323
Txnrd3	0.139	0.14	0.145	0.13	0.051	0.066	0.064	0.078
Gpx1	17.209	22.001	18.924	29.749	27.011	27.248	19.74	31.785
Gpx2	42.534	48.518	38.955	44.978	31.143	45.832	61.327	55.071
Gpx3	0.018	0.03	0.02	0.012	0.136	0.068	0.103	0.123
Gpx4	2.037	2.485	3.172	1.475	6.63	3.845	4.531	9.332
Dio1	0.86	2.364	0.877	0.225	0.865	0.565	0.454
Dio2	0.001		0.001	0.001	0.001		0	0
Dio3					0			0
Msrb1	2.922	2.893	3.092	2.51	1.868	1.3	1.701	2.244
Sephs2	6.841	8.126	8.266	7.284	21.034	15.284	15.126	21.572

## Sheet: Figure 1E
	Stem		Enterocyte		Paneth		Goblet
Day 2	0.055	0.085	0.494	0.638	0.494	0.53	0.488	0.691
Day 5	0.103	0.133	1.455	1.329	0.959	0.726	1.26	1.188

## Sheet: Figure 3B
	Tumors	No Tumors
+/+	100	0
+/-	100	0
-/-	63	37

## Sheet: Figure 3C
+/+	+/-	-/-
4.51	24.35	2.62
11.26	1.15	1.1
32.15	2	0
1.43	4.79	1.95
6.57	4.09	2.32
1.81	2.51	0
3.55	11.06	0
9.37	4.82	4.33
31.46	42.71
	8.74

## Sheet: Figure 3D
Days	+/+	+/-	-/-
100	0
100	0
100	0
92	1
82	1
100	0
100	0
100	0
50	1
100	0
100	0
50		1
54		1
100		0
100		0
100		0
67		1
100		0
67		1
92		1
100		0
100		0
100		0
100		0
100		0
54			1
100			0
100			0
100			0
100			0
100			0
100			0
100			0
100			0

## Sheet: Figure 3E
+/+	+/-	-/-
1	2	4
2	1	3
1	3	0
2	4	2
5	3	2
2	2	0
3	1	0
2	1	2
2	1
	5

## Sheet: Figure 3F
	LGD	HGD
+/+	89	11
+/-	70	30
-/-	100	0

## Sheet: Figure 4B
+/+	-/-
30.33	2
26	2
12.67	7.67
13	7.33

## Sheet: Figure 4C
+/+	-/-
1.018	0.597
0.982	0.607
0.952	0.518
1.048	0.64

## Sheet: Figure 4D
+/+	-/-
1.004	0.194
0.996	0.545
1.033	0.177
0.967	0.574

[truncated: 23 more sheets: Figure 4E, Figure 5A, Figure 5C, Figure 5D, Figure 5E, Figure 5F, Figure 6A, Figure 6B, Figure 6C, Figure 6D, Figure 6E, Figure 6F, Figure 6G, Figure 6H, Figure 9D, Figure S4, Figure S6A, Figure S6B, Figure S6C, Figure S6D …]
